# Supplementary material for: Sympathetic Denervation Alters the Inflammatory Response of Resident Muscularis Macrophages upon Surgical Trauma and Ameliorates Postoperative Ileus in Mice
Source: Int J Mol Sci. 2021 Jun 26;22(13):6872. doi: 10.3390/ijms22136872 (PMC8268963; doi:10.3390/ijms22136872)
Supplement: Supplementary file 1 [file ijms-22-06872-s001.zip]

Archive with 1 entries (1 files):
- ijms-1253822-supplementary.pdf
